# Supplementary material for: Bronchoalveolar lavage fluid and lung biopsy tissue metagenomic next-generation sequencing in the diagnosis of pulmonary cryptococcosis
Source: Front Cell Infect Microbiol. 2024 Oct 29;14:1446814. doi: 10.3389/fcimb.2024.1446814 (PMC11554620; doi:10.3389/fcimb.2024.1446814)
Supplement: Supplementary file 1 [file DataSheet1.xlsx]

## Sheet: Sheet1
Patient number	Sample coding	Gender (male=1, female=0)	Age	Lower respiratory tract infections(yes=1, no=0)	Pulmonary cryptococcosis (yes=1, no=0)	Coexisting underlying diseases(yes=1, no=0)	Coexisting immunocompromised diseases(yes=1, no=0)	mNGS method (OmNGS = original mNGS; MmNGS = modified mNGS）	Specimens of mNGS (BALF=bronchoalveolar lavage fluid)	True-positive results of mNGS	Pathogen genus reads/Relative abundance (%)	Pathogen species reads/Relative abundance (%)	False-positive for Cryptococcus by mNGS(yes=1, no=0)	Conventional fungal culture for Cryptococcus(BALF=bronchoalveolar lavage fluid; NA= not available)/Specimen
1	1D2036177L	1	69	1	0	1	1	OmNGS	BALF	/	/	/	0	Negative/BALF
2	1D2036182L	0	51	1	0	1	0	OmNGS	BALF	/	/	/	0	Negative/BALF
3	1D2037303L	1	62	1	0	1	1	OmNGS	BALF	Mycobacterium tuberculosis complex	96/11.42	14/1.67	0	Negative/BALF
4	1D2036257L	0	63	1	0	0	0	OmNGS	BALF	Mycobacterium intracellulare	33/11.79	4/1.43	0	Negative/BALF
5	1D2037071L	1	68	1	0	1	1	OmNGS	BALF	/	/	/	0	Negative/BALF
6	1D2037180L	1	56	1	0	1	0	OmNGS	BALF	Chlamydia psittaci	35/33.33	23/21.91	0	Negative/BALF
7	3D2044061L	0	41	1	0	0	0	OmNGS	BALF	/	/	/	0	Negative/BALF
8	13D2220020L	1	67	1	0	0	0	OmNGS	BALF	Stenotrophomonas maltophilia	9784/80.96	8767/72.55	0	Negative/BALF
9	13D2136086L	0	49	1	0	1	1	OmNGS	BALF	Streptococcus pneumoniae	158/82.72	141/73.82	0	Negative/BALF,sputum
10	13D2215042L	1	67	1	0	1	1	OmNGS	BALF	/	/	/	0	Negative/BALF,sputum
11	13D2139010L	1	67	1	0	1	0	OmNGS	BALF	Acinetobacter baumannii	1140256/95.35	814014/68.07	0	Negative/BALF
										Pseudomonas aeruginosa	710/0.06	144/0.01
12	13D2207093L	1	46	1	0	1	1	OmNGS	BALF	Mycobacterium tuberculosis complex	983/16.65	974/16.5	0	Negative/BALF
13	13C2136041L	1	37	1	0	1	1	OmNGS	BALF	Pneumocystis jirovecii	10597/21.96	10534/21.83	0	Negative/BALF
14	13D2151034L	1	81	1	0	1	1	OmNGS	BALF	Mycobacterium tuberculosis complex	1/<0.01	1/<0.01	0	Negative/BALF
15	13D2220046L	0	78	1	0	1	1	OmNGS	BALF	/	/	/	0	Negative/BALF
16	13D2212033L	0	41	1	0	0	0	OmNGS	BALF	/	/	/	0	Negative/BALF
17	13D2220007T	1	58	1	0	1	0	OmNGS	BALF	/	/	/	0	Negative/BALF
18	13D2118070L	1	30	1	0	1	0	OmNGS	BALF	Nocardia cyriacigeorgica	8230/89.6	8091/88.09	0	Negative/BALF,sputum
19	13D2150036L	1	58	1	0	1	1	OmNGS	BALF	Pseudomonas aeruginosa	2135/89.82	956/40.22	0	Negative/BALF
20	1D2036224L	0	60	1	0	1	1	OmNGS	BALF	/	/	/	0	Negative/BALF
21	1D2049230L	1	88	1	0	1	1	OmNGS	BALF	Acinetobacter baumannii	7349/40.48	4350/23.96	0	Negative/BALF,sputum
										Klebsiella pneumoniae	1340/7.38	817/4.5
22	13D2142038L	0	63	1	0	1	0	OmNGS	BALF	/	/	/	0	Negative/BALF,sputum
23	01D2118257L	1	36	1	0	1	1	OmNGS	BALF	Pneumocystis jerovecii	6142/34.69	6115/34.54	0	Negative/BALF
										Cytomegalovirus	251/1.42	251/1.42
24	13D2139036L	1	80	1	0	1	1	OmNGS	BALF	Pneumocystis jerovecii	107/40.38	107/40.38	0	Negative/BALF
										Aspergillus fumigatus	7/2.64	7/2.64
25	13D2137036L	0	73	1	0	1	1	OmNGS	BALF	Pneumocystis jerovecii	230/37.46	230/37.46	0	Negative/BALF
										Staphylococcus aureus	187/30.46	166/27.04
26	13D2220028L	1	78	1	0	0	0	OmNGS	BALF	Chlamydia psittaci	987/59.07	888/53.15	0	Negative/BALF
27	01D2131174L	0	73	1	0	1	0	OmNGS	BALF	Nocardia cyriacigeorgica	30/18.99	12/7.6	0	Negative/BALF,sputum
28	13D2223071L	0	55	1	0	1	1	OmNGS	BALF	Pneumocystis jerovecii	40/0.04	40/0.04	0	Negative/BALF
										Acinetobacter baumannii	98478/94.14	78954/75.48
										Pseudomonas aeruginosa	788/0.76	443/0.43
29	13D2129087L	0	64	1	0	0	0	OmNGS	BALF	/	/	/	0	Negative/BALF
30	1D2049245Z	1	73	1	0	1	0	OmNGS	Lung tissue	/	/	/	0	Negative/BALF,sputum
31	13D2119005L	1	58	1	0	0	0	OmNGS	BALF	Chlamydia psittaci	1683/71.01	1373/57.93	0	Negative/BALF,sputum
32	13D2128077L	1	41	1	0	0	0	OmNGS	BALF	Mycobacterium tuberculosis complex	3727/94.76	3722/94.64	0	Negative/BALF
33	13D2134073L	1	40	1	0	0	0	OmNGS	BALF	Pseudomonas aeruginosa	27896/92.02	24688/81.44	0	Negative/BALF
34	13D2144057L	1	51	1	0	1	0	OmNGS	BALF	/	/	/	0	Negative/BALF
35	13D2147062L	1	72	1	0	1	1	OmNGS	BALF	Burkholderia multivorans	15487/72.37	12482/58.33	0	Negative/BALF,peripheral blood
										Enterococcus faecalis	753/3.52	640/2.99
										Stenotrophomonas maltophilia	339/1.58	328/1.53
36	13D2125006L	0	78	1	0	1	0	OmNGS	BALF	/	/	/	0	Negative/BALF
37	13D2218079L	1	59	1	0	1	0	OmNGS	BALF	Streptococcus pneumoniae	4695/52.42	736/8.22	0	Negative/BALF
38	13D2144043L	1	48	1	0	1	1	OmNGS	BALF	Prevotella buccae	26980/77.63	23479/67.56	0	Negative/BALF,sputum
39	13D2141020L	1	58	1	0	0	0	OmNGS	BALF	Chlamydia psittaci	8/15.69	8/15.69	0	Negative/BALF,peripheral blood
40	01D2114168L	1	57	1	0	1	0	OmNGS	BALF	Mycobacterium tuberculosis complex	3/0.03	3/0.03	0	Negative/BALF,sputum
41	03D2110143Z	1	50	1	0	1	1	OmNGS	Lung tissue	/	/	/	0	Negative/lung tissue，sputum
42	13D2133041L	1	63	1	0	1	0	OmNGS	BALF	/	/	/	0	Negative/BALF,sputum
43	1D2052171L	1	56	1	0	0	0	OmNGS	BALF	Legionella hackeliae	203/2.75	201/2.72	0	Negative/BALF,hydrothorax
44	13D2213097L	1	74	1	0	0	0	OmNGS	BALF	/	/	/	0	Negative/BALF,sputum, and hydrothorax
45	1D2043070L	0	20	1	0	1	0	OmNGS	BALF	Aspergillus terreus	664/37.73	606/34.43	0	Negative/BALF
46	13D2138075L	1	81	1	0	1	1	OmNGS	BALF	/	/	/	0	Negative/BALF,sputum, peripheral blood
47	13D2144021L		72	1	0	1	0	OmNGS	BALF	/	/	/	0	Negative/BALF
48	13D2205095L	1	51	1	0	0	0	OmNGS	BALF	Mycobacterium tuberculosis complex	3959/12.02	3923/11.91	0	Negative/BALF,hydrothorax
49	13D2150086L	1	80	1	0	1	1	OmNGS	BALF	/	/	/	0	Negative/BALF,peripheral blood
50	13D2136059L	1	61	1	0	0	0	OmNGS	BALF	/	/	/	0	Negative/BALF
51	1D2050054L	1	74	1	0	1	0	OmNGS	BALF	Mycobacterium tuberculosis complex	101/2.08	18/0.37	0	Negative/BALF
52	13D2140048L	1	81	1	0	1	0	OmNGS	BALF	Chlamydia psittaci	63/26.36	48/20.08	0	Negative/BALF,sputum, and hydrothorax
53	13D2221027L	0	73	1	0	1	1	OmNGS	BALF	Pneumocystis jirovecii	13/1.24	13/1.24	0	Negative/BALF
54	13D2144042L	1	64	1	0	1	1	OmNGS	BALF	Staphylococcus aureus	1089/3.01	1056/2.92	0	Negative/BALF,peripheral blood
55	13D2215034L	0	71	1	0	0	0	OmNGS	BALF	Mycobacterium tuberculosis complex	1920/93.85	1899/92.82	0	Negative/BALF
56	1D2051188L	0	43	1	0	1	0	OmNGS	BALF	Moraxella catarrhalis	11/26.19	11/26.19	0	Negative/BALF,peripheral blood
57	01D2111077L	0	75	1	0	1	0	OmNGS	BALF	Mycobacterium tuberculosis complex	15/3.87	15/3.87	0	Negative/BALF
58	13D2213098L	1	57	1	0	1	0	OmNGS	BALF	/	/	/	0	Negative/BALF,sputum
59	13D2205046L	0	56	1	0	1	0	OmNGS	BALF	/	/	/	0	Negative/BALF
60	1D2105025L	1	27	1	0	1	1	OmNGS	BALF	/	/	/	1	Negative/BALF
61	3D2107035L	1	51	1	0	1	1	OmNGS	BALF	Chlamydia psittaci	25/36.23	19/27.54	0	Negative/BALF,sputum
62	13D2134072L	1	63	1	0	1	0	OmNGS	BALF	Mycobacterium intracellulare	13/68.42	13/68.42	0	Negative/BALF,peripheral blood
63	13D2138055L	1	58	1	0	1	1	OmNGS	BALF	Klebsiella pneumoniae	131/14.46	17/1.88	0	Negative/BALF
64	13D2223060L	1	85	1	0	1	1	OmNGS	BALF	Streptococcus intermedius	25575/49.9	16134/31.48	0	Negative/BALF,sputum
65	13D2130087L	0	63	1	0	1	0	OmNGS	BALF	Mycobacterium avium	58/72.5	56/70.0	0	Negative/BALF
66	01D2112155L	1	33	1	0	1	1	OmNGS	BALF	Staphylococcus aureus	613/27.29	553/24.62	0	Negative/BALF,hydrothorax
67	3D2107089L	0	61	1	0	0	0	OmNGS	BALF	/	/	/	0	Negative/BALF,peripheral blood
68	01D2124242L	1	81	1	0	1	1	OmNGS	BALF	Klebsiella aerogenes	740634/64.84	682535/59.75	0	Negative/BALF
										Klebsiella pneumoniae	740634/64.84	28539/2.5
69	13D2127048L	1	82	1	0	1	1	OmNGS	BALF	Candida albicans	162/0.07	160/0.06	0	Negative/BALF
70	13D2128031L	1	59	1	0	1	1	OmNGS	BALF	Mycobacterium avium complex	14/1.05	14/1.05	0	Negative/BALF
71	13D2147013L	1	76	1	0	1	1	OmNGS	BALF	/	/	/	0	Negative/BALF,peripheral blood
72	13D2143023L	1	51	1	0	1	1	OmNGS	BALF	/	/	/	0	Negative/BALF
73	01D2138340L	0	49	1	0	1	0	OmNGS	BALF	Mycobacterium abscessus	41/77.36	40/75.47	0	Negative/BALF
74	13D2215027L	0	71	1	0	1	0	OmNGS	BALF	Chlamydia psittaci	1055/84.41	930/74.41	0	Negative/BALF
75	03D2113066L	0	63	1	0	1	0	OmNGS	BALF	Mycobacterium avium complex	10/30.3	5/15.15	0	Negative/BALF
76	13D2143003L	1	54	1	0	1	0	OmNGS	BALF	/	/	/	0	Negative/BALF,sputum
77	13D2217055L	0	36	1	0	0	0	OmNGS	BALF	Mycobacterium tuberculosis complex	257/0.87	252/0.85	0	Negative/BALF
78	13D2152074L	1	53	1	0	1	0	OmNGS	BALF	/	/	/	0	Negative/BALF,sputum
79	13D2217030L	1	56	1	0	1	1	OmNGS	BALF	Pneumocystis jirovecii	2270/18.57	2264/18.52	0	Negative/BALF
80	13D2132028L	1	53	1	0	1	0	OmNGS	BALF	Micropopulation	/	/	0	Negative/BALF
81	13D2131095L	1	46	1	0	1	0	OmNGS	BALF	/	/	/	0	Negative/BALF
82	13D2152075L	0	55	1	0	1	0	OmNGS	BALF	Mycobacterium tuberculosis complex	27/0.02	25/1.87	0	Negative/BALF
83	3D2105030L	1	68	1	0	1	0	OmNGS	BALF	Mycobacterium tuberculosis complex	6/0.03	6/0.03	0	Negative/BALF
84	13D2151026L	1	80	1	0	1	0	OmNGS	BALF	/	/	/	0	Negative/BALF
85	03D2214163L	0	74	1	0	1	1	OmNGS	BALF	Pseudomonas aeruginosa	2963/29.73	1430/14.35	0	Negative/BALF
86	13D2223031L	1	69	1	0	1	0	OmNGS	BALF	/	/	/	0	Negative/BALF
87	3D2044076L	1	69	1	0	1	0	OmNGS	BALF	Chlamydia psittaci	314/18.85	243/14.59	0	Negative/BALF
88	13D2218062L	1	74	1	0	1	1	OmNGS	BALF	Mycobacterium tuberculosis complex	1/0.44	1/0.44	0	Negative/BALF
89	13D2121087L	0	68	1	0	1	1	OmNGS	BALF	Pneumocystis jirovecii	199/11.56	199/11.56	0	Negative/BALF
										Talaromyces marneffei	7/0.41	7/0.41
										Aspergillus flavus/Aspergillus oryzae	2/0.12	2/0.12
90	13D2211023L	1	51	1	0	0	0	OmNGS	BALF	Mycobacterium tuberculosis complex	171/28.46	171/28.46	0	Negative/BALF
91	13D2134110L	0	52	1	0	1	1	OmNGS	BALF	Pneumocystis jirovecii	36/19.05	36/19.05	0	Negative/BALF
92	1D2051185L	1	55	1	0	1	1	OmNGS	BALF	/	/	/	0	Negative/BALF
93	3D2104096L	1	48	1	0	1	1	OmNGS	BALF	Mycobacterium tuberculosis complex	5/0.01	5/0.01	0	Negative/BALF
94	13D2134043L	1	33	1	0	0	0	OmNGS	BALF	/	/	/	0	Negative/BALF
95	13D2138076L	1	20	1	0	0	0	OmNGS	BALF	/	/	/	0	Negative/BALF
96	13D2210080L	1	70	1	0	1	1	OmNGS	BALF	Chlamydia abortus	10/4.51	10/4.51	0	Negative/BALF,peripheral blood
97	13D2153042L	1	18	1	0	1	0	OmNGS	BALF	/	/	/	0	Negative/BALF,lung puncture fluid
98	3D2105108L	0	61	1	0	1	0	OmNGS	BALF	Streptococcus pneumoniae	242/39.87	145/23.89	0	Negative/BALF
99	13D2205012L	1	71	1	0	1	1	OmNGS	BALF	Haemophilus influenzae	30/46.16	21/32.31	0	Negative/BALF,peripheral blood
100	13D2123012L	1	42	1	0	1	0	OmNGS	BALF	Micropopulation	/	/	0	Negative/BALF
101	13D2140047L	1	61	1	0	1	0	OmNGS	BALF	/	/	/	0	Negative/BALF
102	13D2220068L	1	71	1	0	1	1	OmNGS	BALF	Mycobacterium tuberculosis complex	294/18.13	287/17.7	0	Negative/BALF
										Enterococcus faecalis	319/19.67	270/16.65
										Aspergillus fumigatus	573/35.33	450/27.75
103	13D2215028L	1	47	1	0	1	1	OmNGS	BALF	Acinetobacter baumannii	4506/90.49	3625/72.8	0	Negative/BALF
104	13D2147061L	1	83	1	0	1	1	OmNGS	BALF	Candida albicans	111/25.4	111/25.4	0	Negative/BALF
105	13D2210051L	1	59	1	0	1	1	OmNGS	BALF	Pneumocystis jirovecii	2/0.67	2/0.67	0	Negative/BALF
106	13D2223029L	0	67	1	0	1	0	OmNGS	BALF	/	/	/	0	Negative/BALF
107	13D2207018L	1	72	1	0	1	1	OmNGS	BALF	Streptococcus constellatus	60389/93.21	4738/7.32	0	Negative/BALF,hydrothorax
										Streptococcus intermedius	60389/93.21	24127/37.24
108	13D2218061L	1	68	1	0	1	0	OmNGS	BALF	Mycobacterium tuberculosis complex	291/1.99	281/1.92	0	Negative/BALF
109	13D2223028L	0	77	1	0	1	1	OmNGS	BALF	Pseudomonas aeruginosa	548/27.63	228/11.5	0	Negative/BALF
110	13D2224024L	1	69	1	0	1	0	OmNGS	BALF	/	/	/	0	Negative/BALF
111	13D2224041L	0	57	1	0	1	0	OmNGS	BALF	Mycobacterium avium complex	212/86.18	205/83.34	0	Negative/BALF
112	13D2224040L	1	60	1	0	1	0	OmNGS	BALF	/	/	/	0	Negative/BALF
113	13D2229107L	0	77	1	0	1	0	OmNGS	BALF	Streptococcus pseudopneumoniae	7521/94.27	2574/32.26	0	Negative/BALF
										Streptococcus pneumoniae	7521/94.27	1578/19.78
114	13D2226079L	1	62	1	0	0	0	OmNGS	BALF	Micropopulation	/	/	0	Negative/BALF
115	13D2226046L	0	61	1	0	1	0	OmNGS	BALF	Mycobacterium avium complex	6/0.11	6/0.11	0	Negative/BALF
116	13D2229016L	1	50	1	0	1	1	OmNGS	BALF	Aspergillus fumigatus	14/17.95	11/14.11	0	Negative/BALF,hydrothorax
117	13D2228009L	1	35	1	0	1	1	OmNGS	BALF	Pneumocystis jirovecii	390/82.11	389/81.9	0	Negative/BALF
118	13D2229099L	0	60	1	0	1	1	OmNGS	BALF	Haemophilus influenzae	523/87.9	273/45.89	0	Negative/BALF
119	03D2229156L	1	69	1	0	1	1	OmNGS	BALF	Pneumocystis jirovecii	238/3.68	238/3.68	0	Negative/BALF
120	13D2226007L	1	67	1	0	1	0	OmNGS	BALF	/	/	/	0	Negative/BALF
121	13D2225023L	0	55	1	0	1	1	OmNGS	BALF	/	/	/	0	Negative/BALF
122	13D2239018L	0	49	1	0	1	1	OmNGS	BALF	Pneumocystis jirovecii	11/0.38	11/0.38	0	Negative/BALF
123	13D2149046Z	1	75	0	0	0	0	OmNGS	Lung tissue	/	/	/	0	Negative/Lung tissue，sputum
124	13D2215035Z	1	86	0	0	1	1	OmNGS	Lung tissue	/	/	/	0	Negative/BALF
125	13D2149034L	1	75	0	0	0	0	OmNGS	BALF	/	/	/	1	Negative/BALF
126	13D2209045L	1	65	0	0	0	0	OmNGS	BALF	/	/	/	0	Negative/BALF
127	01D2117250L	0	68	0	0	0	0	OmNGS	BALF	/	/	/	0	Negative/BALF
128	13D2127082L	0	29	0	0	0	0	OmNGS	BALF	/	/	/	0	Negative/BALF
129	01D2142290L	1	50	0	0	1	0	OmNGS	BALF	/	/	/	0	Negative/BALF
130	13D2152020L	1	59	0	0	1	0	OmNGS	BALF	/	/	/	0	Negative/BALF
131	13D2143019L	0	64	0	0	1	0	OmNGS	BALF	/	/	/	0	Negative/BALF
132	03D2110073L	1	59	0	0	0	0	OmNGS	BALF	/	/	/	0	Negative/BALF
133	01D2133218L	0	32	0	0	0	0	OmNGS	BALF	/	/	/	0	Negative/BALF
134	13D2129023L	1	50	0	0	1	0	OmNGS	BALF	/	/	/	0	Negative/BALF
135	13D2222080L	1	49	0	0	0	0	OmNGS	BALF	/	/	/	0	Negative/BALF
136	3D2104015L	0	49	0	0	1	1	OmNGS	BALF	/	/	/	0	Negative/BALF
137	13D2140027L	0	59	0	0	1	1	OmNGS	BALF	/	/	/	0	Negative/BALF
138	1D2102071L	1	63	0	0	1	0	OmNGS	BALF	/	/	/	0	Negative/BALF,sputum
139	13D2137003L	0	58	0	0	0	0	OmNGS	BALF	/	/	/	0	Negative/BALF,sputum
140	13D2131024L	1	41	0	0	1	0	OmNGS	BALF	/	/	/	0	Negative/BALF
141	13D2146038L	1	33	0	0	0	0	OmNGS	BALF	/	/	/	0	Negative/BALF
142	13D2131094L	0	60	0	0	1	0	OmNGS	BALF	/	/	/	0	Negative/BALF
143	13D2119053L	1	56	0	0	1	0	OmNGS	BALF	/	/	/	0	Negative/BALF
144	13D2223089L	1	68	0	0	1	1	OmNGS	BALF	/	/	/	0	Negative/BALF
145	13D2221003L	0	55	0	0	1	0	OmNGS	BALF	/	/	/	1	Negative/BALF
146	13D2152021L	1	51	0	0	1	1	OmNGS	BALF	/	/	/	0	Negative/BALF
147	03D2213167L	1	57	0	0	0	0	OmNGS	BALF	/	/	/	0	Negative/BALF,sputum, and hydrothorax
148	13D2119040Z	1	69	0	0	1	0	OmNGS	Lung tissue	/	/	/	0	Negative/Lung tissue，sputum
149	13D2134004L	0	45	0	0	0	0	OmNGS	BALF	/	/	/	0	Negative/BALF
150	13D2147033L	1	54	0	0	1	0	OmNGS	BALF	/	/	/	0	Negative/BALF
151	01D2132226L	1	52	0	0	0	0	OmNGS	BALF	/	/	/	0	Negative/BALF
152	13D2140053L	0	72	0	0	1	0	OmNGS	BALF	/	/	/	0	Negative/BALF
153	13D2224042L	1	37	0	0	1	1	OmNGS	BALF	/	/	/	0	Negative/BALF
154	13D2227067L	1	71	0	0	1	1	OmNGS	BALF	/	/	/	0	Negative/BALF
155	13D2225012L	1	76	0	0	1	0	OmNGS	BALF	/	/	/	0	Negative/BALF
156	3D2048073L	0	29	0	0	0	0	OmNGS	BALF	/	/	/	0	Negative/BALF
157	13D2235062Z	0	64	0	0	0	0	OmNGS	Lung tissue	/	/	/	0	Negative/Lung puncture fluid
158	13D2233054L	1	52	1	0	1	0	OmNGS	BALF	/	/	/	0	Negative/BALF
159	13D2233098L	1	75	1	0	1	1	OmNGS	BALF	Streptococcus salivarius	5597/50.07	2718/24.32	0	Negative/BALF
160	13D2233094L	0	46	1	0	0	0	OmNGS	BALF	/	/	/	0	Negative/BALF
161	13D2234033L	1	64	1	0	1	1	OmNGS	BALF	/	/	/	0	Negative/BALF
162	13D2234079L	0	66	1	0	1	1	OmNGS	BALF	Mycobacterium avium complex	131/0.2	121/0.18	0	Negative/BALF,Lung puncture fluid,and lung tissue
163	13D2235021L	1	41	1	0	0	0	OmNGS	BALF	Prevotella intermedia	2407/72.27	2062/61.91	0	Negative/BALF
164	13D2235063Z	1	45	1	0	0	0	OmNGS	Lung tissue	/	/	/	0	Negative/Lung puncture fluid
165	13D2236046L	1	56	1	0	1	1	OmNGS	BALF	Aspergillus fumigatus	1/0.92	1/0.92	0	Negative/BALF
166	13D2237010L	1	43	1	0	1	1	OmNGS	BALF	/	/	/	0	Negative/BALF
167	13D2237016L	1	63	1	0	1	0	OmNGS	BALF	/	/	/	0	Negative/BALF
168	13D2237013L	0	64	1	0	1	1	OmNGS	BALF	/	/	/	0	Negative/BALF
169	13D2237027L	0	37	1	0	1	1	OmNGS	BALF	/	/	/	0	Negative/BALF
170	13D2237043L	0	68	1	0	1	0	OmNGS	BALF	Mycobacterium avium	25/3.46	14/1.94	0	Negative/BALF
										Mycobacterium abscessus	30/4.15	30/4.15
171	13D2237075L	1	65	1	0	1	1	OmNGS	BALF	Burkholderia multivorans	5472/4.81	6/＜0.01	0	Negative/BALF
										Pseudomonas aeruginosa	42794/37.55	22872/20.07
172	13D2238041L	1	50	1	0	1	0	OmNGS	BALF	Pseudomonas aeruginosa	57/8.28	18/2.62	0	Negative/BALF
173	13D2239019L	0	56	1	0	1	1	OmNGS	BALF	/	/	/	0	Negative/BALF
174	13D2239020L	0	54	1	0	1	0	OmNGS	BALF	Haemophilus influenzae	799/87.14	400/43.63	0	Negative/BALF
175	13D2239041L	1	53	1	0	1	1	OmNGS	BALF	Pneumocystis jirovecii	1/0.05	1/0.05	0	Negative/BALF
176	13D2239042L	1	38	1	0	0	0	OmNGS	BALF	/	/	/	0	Negative/BALF
177	13D2239048L	1	73	1	0	1	1	OmNGS	BALF	Chlamydia psittaci	389/78.91	322/65.32	0	Negative/BALF
178	13D2239087L	0	51	1	0	1	1	OmNGS	BALF	/	/	/	0	Negative/BALF
179	13D2240076L	0	51	1	0	1	1	OmNGS	BALF	/	/	/	0	Negative/BALF
180	13C2242045L	1	84	1	0	1	1	OmNGS	BALF	Acinetobacter bereziniae	1249/0.37	887/0.26	0	Negative/BALF
										Acinetobacter nosocomialis	1249/0.37	172/0.06
										Pseudomonas aeruginosa	505/0.15	90/0.03
										Aspergillus terreus	882/0.26	694/0.21
181	13D2243006L	0	70	1	0	1	1	OmNGS	BALF	Acinetobacter baumannii	10287/15.85	8161/12.57	0	Negative/BALF
182	13D2242012L	1	43	1	0	1	0	OmNGS	BALF	/	/	/	0	Negative/BALF
183	13D2242013L	1	66	1	0	0	0	OmNGS	BALF	Mycobacterium tuberculosis complex	29/5.91	29/5.91	0	Negative/BALF
184	13D2242046L	1	35	1	0	1	1	OmNGS	BALF	Mycobacterium tuberculosis complex	2/＜0.01	2/＜0.01	0	Negative/BALF
185	13D2242087L	0	87	1	0	1	0	OmNGS	BALF	/	/	/	0	Negative/BALF,peripheral blood
186	13D2244052K	1	54	1	0	1	1	OmNGS	BALF	Micropopulation	/	/	0	Negative/BALF,peripheral blood, and hydrothorax
187	13D2248025L	0	58	1	0	1	1	OmNGS	BALF	/	/	/	0	Negative/BALF
188	13D2248051L	1	67	1	0	1	0	OmNGS	BALF	Nocardia mexicana	54/27.00	25/12.50	0	Negative/BALF
189	13D2248086L	0	80	1	0	1	0	OmNGS	BALF	Mycobacterium avium complex	2/＜0.01	2/＜0.01	0	Negative/BALF
										Aspergillus flavus/Aspergillus oryzae	1130/1.96	639/1.11
190	13D2249020L	0	59	1	0	1	0	OmNGS	BALF	Klebsiella pneumoniae	40/47.62	30/35.72	0	Negative/BALF
191	13D2249045L	1	60	0	0	1	1	OmNGS	BALF	/	/	/	0	Negative/BALF,lung puncture fluid
192	13D2249044L	1	53	0	0	0	0	OmNGS	BALF	/	/	/	0	Negative/BALF,sputum
193	13D2249068T	1	76	1	0	1	0	OmNGS	BALF	Acinetobacter baumannii	23/1.38	19/1.14	0	Negative/BALF,sputum
194	13D2250027L	1	70	1	0	1	0	OmNGS	BALF	Talaromyces marneffei	1/＜0.01	1/＜0.01	0	Negative/BALF,sputum
195	13D2250042L	0	40	1	0	1	0	OmNGS	BALF	/	/	/	0	Negative/BALF
196	13D2250044L	1	60	1	0	1	1	OmNGS	BALF	Klebsiella pneumoniae	2439/27.91	1909/21.84	0	Negative/BALF,peripheral blood
197	13D2250065L	1	67	1	0	1	1	OmNGS	BALF	Klebsiella pneumoniae	683/6.43	562/5.29	0	Negative/BALF,sputum
198	13D2250062L	0	81	1	0	1	1	OmNGS	BALF	Chlamydia psittaci	135/1.63	94/1.14	0	Negative/BALF,sputum
199	13D2250030L	0	58	0	0	0	0	OmNGS	BALF	/	/	/	0	Negative/BALF,sputum
200	Q13D22510013L	1	75	1	0	0	0	OmNGS	BALF	/	/	/	0	Negative/BALF,peripheral blood
201	Q13C22510018L	1	74	1	0	1	1	OmNGS	BALF	Pneumocystis jirovecii	116/21.25	115/21.07	0	Negative/BALF
202	Q13D22510026L	1	58	1	0	1	1	OmNGS	BALF	Mycobacterium tuberculosis complex	3823/93.87	3804/93.40	0	Negative/BALF
203	Q13D22510043L	1	75	1	0	1	0	OmNGS	BALF	Legionella pneumophila	20/8.66	19/8.23	0	Negative/BALF,sputum,peripheral blood, and deep venous catheter
										Klebsiella pneumoniae	16/6.93	7/3.03
204	Q13D22510058L	0	55	1	0	1	1	OmNGS	BALF	Mycobacterium tuberculosis complex	4188/93.86	4173/93.53	0	Negative/BALF,peripheral blood, and lung tissue
205	Q13D23020038L	1	78	1	0	1	0	MmNGS	BALF	Klebsiella pneumoniae	83122/50.68	66240/40.39	0	Negative/BALF,sputum,and peripheral blood
206	Q13D23030039T	1	76	1	0	1	0	MmNGS	BALF	Acinetobacter nosocomialis	162/29.30	37/6.70	0	Negative/BALF,sputum
207	Q13D23030064L	0	47	1	0	1	1	MmNGS	BALF	Burkholderia cepacia complex	545/2.68	528/2.60	0	Negative/BALF
208	Q13D23070089Z	1	59	1	0	1	1	MmNGS	BALF	Nocardia abscessus	426/71.60	41/6.90	0	Negative/BALF,sputum
209	A13D23090028L	1	38	1	0	0	0	MmNGS	BALF	Porphyromonas gingivalis	38292/70.60	31734/58.51	0	Negative/BALF,sputum
210	A13D23090034L	1	79	1	0	1	1	MmNGS	BALF	/	/	/	0	Negative/BALF,peripheral blood
211	A13D23090061L	0	57	1	0	0	0	MmNGS	BALF	Streptococcus intermedius	214805/89.52	174270/72.63	0	Negative/BALF,sputum
212	A13D23090060L	1	59	1	0	1	1	MmNGS	BALF	/	/	/	0	Negative/BALF,sputum
213	A13D23100013L	0	77	1	0	1	0	MmNGS	BALF	/	/	/	0	Negative/BALF
214	A13D23100027Z	1	71	1	0	1	1	MmNGS	Lung tissue	/	/	/	0	Negative/BALF
215	A13D23100044Z	0	38	1	0	1	1	MmNGS	Lung tissue	/	/	/	0	Negative/Lung tissue
216	A13D23100076L	0	67	1	0	1	1	MmNGS	BALF	Staphylococcus aureus	1338/3.34	1119/2.80	0	Negative/BALF
217	A13D23100097L	0	75	0	0	0	0	MmNGS	BALF	/	/	/	0	Negative/BALF,sputum
218	A03D23100099Z	0	43	0	0	1	1	MmNGS	Lung tissue	/	/	/	0	Negative/Lung puncture fluid
219	A13D23110028L	1	62	1	0	0	0	MmNGS	BALF	Pseudomonas aeruginosa	894/2.28	623/1.59	0	Negative/BALF,sputum
220	A13D23110030L	0	54	1	0	1	0	MmNGS	BALF	Pseudomonas aeruginosa	44815/77.04	40738/70.03	0	Negative/BALF
221	A13D23110052L	1	75	1	0	1	1	MmNGS	BALF	Candida albicans	2549/10.29	1384/5.59	0	Negative/BALF,peripheral blood
222	A13D23110043L	0	27	1	0	0	0	MmNGS	BALF	/	/	/	0	Negative/BALF
223	A13D23110044L	1	80	1	0	1	0	MmNGS	BALF	/	/	/	0	Negative/BALF,sputum
224	A13D23110061Z	0	63	1	0	1	1	MmNGS	Lung tissue	Mycobacterium tuberculosis complex	13193/32.43	13160/32.35	0	Negative/Lung tissue,sputum
225	A01D23110411L	1	80	1	0	0	0	MmNGS	BALF	Enterococcus faecium	4264/9.41	2035/4.49	0	Negative/BALF,seroperitoneum
										Escherichia coli	5992/13.22	4566/10.07
226	A13D23120039L	0	74	1	0	1	0	MmNGS	BALF	Mycobacterium avium complex	1961/19.50	1889/18.78	0	Negative/BALF
227	A13D23120052L	0	59	1	0	1	1	MmNGS	BALF	Mycobacterium tuberculosis complex	750451/20.94	746732/20.83	0	Negative
228	A13D23130052L	0	51	1	0	1	0	MmNGS	BALF	/	/	/	0	Negative/BALF
229	A13D23130058L	1	48	1	0	0	0	MmNGS	BALF	Pseudomonas aeruginosa	17877/23.73	17664/23.45	0	Negative/BALF
										Klebsiella pneumoniae	23072/30.63	17927/23.80
230	X01D23140204Z	1	67	1	0	1	1	MmNGS	Lung tissue	/	/	/	0	Negative/Lung tissue,sputum
231	A13D23140033L	1	68	1	0	1	1	MmNGS	BALF	Pneumocystis jerovecii	2640/2.10	2640/2.10	0	Negative/BALF
										Aspergillus fumigatus	76/0.06	65/0.06
232	A13D23160075L	1	65	1	0	1	0	MmNGS	BALF	/	/	/	0	Negative/BALF
233	A13D23160100L	1	69	1	0	1	1	MmNGS	BALF	Enterococcus faecium	647/0.82	347/0.44	0	Negative/BALF
										Mycobacterium avium complex	13615/17.08	13103/16.43
										Aspergillus flavus/Aspergillus oryzae	362/0.46	13/0.02
234	A13D23160102L	1	69	1	0	1	1	MmNGS	BALF	/	/	/	0	Negative/BALF,sputum
235	A13D23160104L	1	68	1	0	1	1	MmNGS	BALF	Streptococcus pneumoniae	154900/87.65	118183/66.87	0	Negative/BALF
236	A13C23170088L	1	25	1	0	1	1	MmNGS	BALF	Pneumocystis jirovecii	1139/0.55	1139/0.55	0	Negative/BALF
237	A13D23170087L	1	62	1	0	0	0	MmNGS	BALF	Chlamydia psittaci	313/0.16	243/0.12	0	Negative/BALF
238	A13C23170186L	1	51	1	0	1	1	MmNGS	BALF	/	/	/	0	Negative/BALF
239	A13D23170185L	0	52	1	0	1	0	MmNGS	BALF	Pseudomonas aeruginosa	42443/62.47	41401/60.94	0	Negative/BALF
240	A13D23180102L	0	68	1	0	1	1	MmNGS	BALF	Pseudomonas aeruginosa	110251/44.58	107298/43.38	0	Negative/BALF
										Aspergillus fumigatus	4658/1.89	3206/1.30
241	A13D23180117L	1	65	1	0	1	1	MmNGS	BALF	/	/	/	0	Negative/BALF
242	A13D23180163L	0	67	1	0	1	1	MmNGS	BALF	/	/	/	0	Negative/BALF
243	A03D23190109L	1	77	0	0	1	1	MmNGS	BALF	/	/	/	0	Negative/BALF,sputum
244	A13D23200009L	1	79	1	0	1	0	MmNGS	BALF	Pseudomonas aeruginosa	152957/78.12	152152/77.71	0	Negative/BALF,sputum
245	A13C23200012L	1	71	1	0	0	0	MmNGS	BALF	Acinetobacter baumannii	10244/9.34	7508/6.85	0	Negative/BALF
										Pseudomonas aeruginosa	72461/66.03	70447/64.19
246	A13D23200022L	1	46	1	0	0	0	MmNGS	BALF	Klebsiella pneumoniae	2037/2.30	1439/1.63	0	Negative/BALF
247	A13C23200039L	1	56	1	0	1	1	MmNGS	BALF	Pneumocystis jirovecii	72334/42.58	72334/42.58	0	Negative/BALF
248	A13D23200038L	1	64	1	0	1	0	MmNGS	BALF	/	/	/	0	Negative/BALF
249	A13D23200065L	0	74	1	0	0	0	MmNGS	BALF	Mycobacterium tuberculosis complex	110853/61.84	110485/61.63	0	Negative/BALF
250	A13D23200074L	1	70	1	0	1	1	MmNGS	BALF	Pneumocystis jirovecii	48712/73.11	48701/73.10	0	Negative/BALF
251	A13D23210081L	1	68	1	0	1	1	MmNGS	BALF	/	/	/	0	Negative/BALF
252	A13C23220006L	1	65	1	0	1	1	MmNGS	BALF	Pneumocystis jerovecii	73069/41.41	73053/41.40	0	Negative/BALF,sputum
										Cytomegalovirus	4832/2.74	4832/2.74
253	A13D23220037L	1	61	1	0	1	1	MmNGS	BALF	/	/	/	0	Negative/BALF
254	A13D23220056L	1	59	1	0	1	1	MmNGS	BALF	/	/	/	0	Negative/BALF
255	A03D23220184L	0	81	1	0	1	1	MmNGS	BALF	Pneumocystis jerovecii	11737/11.57	11737/11.57	0	Negative/BALF
										Candida albicans	2465/3.69	1929/2.89
256	A13D23230015L	1	71	1	0	1	1	MmNGS	BALF	Aspergillus nidulans	14/＜0.01	14/＜0.01	0	Negative/BALF,sputum
										Candida albicans	228/0.15	179/0.12
257	A13D23230028L	1	77	1	0	1	1	MmNGS	BALF	Pseudomonas aeruginosa	9011/7.23	8184/6.56	0	Negative/BALF,sputum
										Cytomegalovirus	1938/1.56	1938/1.56
258	A13D23230050L	0	64	1	0	1	0	MmNGS	BALF	/	/	/	0	Negative/BALF
259	X01D23230237Z	1	79	1	0	1	1	MmNGS	Lung tissue	Pseudomonas aeruginosa	617/42.61	115/7.95	0	Negative/Lung puncture fluid
260	A13C23230089L	1	74	1	0	1	1	MmNGS	BALF	Pseudomonas aeruginosa	60018/44.54	55499/41.19	0	Negative/BALF
261	A13D23240047L	1	77	1	0	1	0	MmNGS	BALF	Aspergillus niger	518/0.59	30/0.04	0	Negative/BALF,sputum
262	A13D23250067L	1	73	1	0	1	0	MmNGS	BALF	Pneumocystis jirovecii	1261/5.49	1261/5.49	0	Negative/BALF
263	A13D23250070L		69	1	0	1	0	MmNGS	BALF	Epstein-Barr virus	24430/62.76	24430/62.76	0	Negative/BALF,peripheral blood.and deep venous catheter
264	A13D23250078L	1	54	1	0	1	1	MmNGS	BALF	Mycobacterium tuberculosis complex	5948/18.33	5898/18.18	1	Negative/BALF,sputum
265	A13D23270039L	1	33	1	0	1	0	MmNGS	BALF	/	/	/	0	Negative/BALF
266	X01D23270454Z	1	74	1	0	1	0	MmNGS	Lung tissue	Mycobacterium tuberculosis complex	5966/78.88	5868/77.58	0	Negative/Lung puncture fluid
267	A13D23270123L	0	70	1	0	0	0	MmNGS	BALF	/	/	/	0	Negative/BALF,sputum
268	X01D23280200L	0	54	1	0	1	0	MmNGS	BALF	/	/	/	0	Negative/BALF
269	A03D23280192L	1	62	1	0	1	1	MmNGS	BALF	Pneumocystis jerovecii	246612/96.65	246573/96.63	0	Negative/BALF
										Cytomegalovirus	4422/1.74	4422/1.74
270	A13D23290040L	1	27	1	0	1	1	MmNGS	BALF	Pneumocystis jirovecii	964/0.73	964/0.73	0	Negative/BALF
271	A13D23300022L	1	59	1	0	1	1	MmNGS	BALF	Pneumocystis jerovecii	203660/77.53	203023/77.29	0	Negative/BALF
										Cytomegalovirus	3074/1.17	3074/1.17
										Epstein-Barr virus	10934/4.17	10934/4.17
272	X01D23300315L	1	76	1	0	1	0	MmNGS	BALF	Streptococcus oralis	116032/85.55	95807/70.64	0	Negative/BALF,peripheral blood, and hydrothorax
										Enterococcus faecium	2650/1.96	2650/1.96
273	A13D23300033L	0	44	1	0	1	0	MmNGS	BALF	Mycobacterium avium complex	435/1.00	394/0.91	0	Negative/BALF
										Mycobacterium abscessus	400/0.92	393/0.90
274	X01D23300362L	1	37	1	0	1	0	MmNGS	BALF	Cunninghamella bertholletiae	408/0.92	148/0.34	0	Negative/BALF,sputum
										Aspergillus fumigatus	43649/97.41	37701/84.14
275	A13D23310035L	1	54	1	0	1	0	MmNGS	BALF	Chlamydia psittaci	4761/4.81	757/0.77	0	Negative/BALF
276	A13D23310040L	0	63	1	0	1	0	MmNGS	BALF	/	/	/	0	Negative/BALF
277	A13D23310039L	0	38	1	0	0	0	MmNGS	BALF	Mycobacterium tuberculosis complex	964618/86.63	950506/85.36	0	Negative/BALF
278	A13D23310045L	0	68	1	0	0	0	MmNGS	BALF	/	/	/	0	Negative/BALF,sputum
279	A13D23310044L	1	80	1	0	1	1	MmNGS	BALF	Aspergillus fumigatus	78649/10.78	52406/7.19	0	Negative/BALF,sputum
280	A13D23320028L	1	50	1	0	0	0	MmNGS	BALF	Mycobacterium tuberculosis complex	112492/92.29	112173/92.03	0	Negative/BALF
281	A13D23320047L	0	41	1	0	0	0	MmNGS	BALF	Mycoplasma pneumoniae	27689/11.91	27689/11.91	0	Negative/BALF
282	A13D23330037L	1	60	1	0	1	1	MmNGS	BALF	Pneumocystis jirovecii	573/0.47	573/0.47	0	Negative/BALF
283	A13D23340065L	1	68	1	0	1	0	MmNGS	BALF	Streptococcus oralis	65995/50.89	18109/13.97	0	Negative/BALF,sputum
										Streptococcus mitis	65995/50.89	17362/13.39
284	A13C23360043L	1	61	1	0	1	1	MmNGS	BALF	Streptococcus mitis	79610/59.42	24105/17.99	0	Negative/BALF
285	X01D23390148L	0	67	1	0	1	0	MmNGS	BALF	/	/	/	0	Negative/BALF
286	A13D23400036L	1	73	1	0	1	1	MmNGS	BALF	/	/	/	0	Negative/BALF
287	X01D23400161L	1	71	1	0	0	0	MmNGS	BALF	/	/	/	0	Negative/BALF
288	X01D23420185L	1	81	1	0	0	0	MmNGS	BALF	/	/	/	0	Negative/BALF
289	A13D23430036L	1	72	1	0	1	1	MmNGS	BALF	/	/	/	0	Negative/BALF,sputum
290	A13C23430057L	1	56	1	0	1	1	MmNGS	BALF	/	/	/	0	Negative/BALF
291	A13D23430067L	1	34	1	0	1	0	MmNGS	BALF	Streptococcus pneumoniae	16664/64.02	11523/44.27	0	Negative/BALF
292	A03C23450180L	1	48	1	0	1	1	MmNGS	BALF	Pneumocystis jerovecii	107769/58.07	107766/58.07	0	Negative/BALF,sputum
										Cytomegalovirus	1614/0.87	1614/0.87
293	A13D23470013L	0	69	1	0	1	0	MmNGS	BALF	Pseudomonas aeruginosa	184787/74.36	166736/67.10	0	Negative/BALF
294	X01D23480109Z	1	40	0	0	0	0	MmNGS	Lung tissue	/	/	/	0	Negative/Lung puncture fluid,sputum
295	A13D23500068L	1	58	0	0	1	1	MmNGS	BALF	/	/	/	0	Negative/BALF,sputum
296	X01D23510004L	1	57	1	0	1	1	MmNGS	BALF	Aspergillus niger	46/0.05	5/＜0.01	0	Negative/BALF
297	A13D23520050L	1	32	1	0	1	1	MmNGS	BALF	Human mastadenovirus B	27641/94.91	27579/94.69	0	Negative/BALF
298	A13D23520062L	0	44	1	0	1	1	MmNGS	BALF	Mycobacterium tuberculosis complex	139806/93.57	138301/92.55	0	Negative/BALF
299	01D2111275Z	1	39	1	1	0	0	OmNGS	Lung tissue	Cryptococcus neoformans var. grubii	1666/63.83	1261/48.3	0	NA
300	03D2116118L	1	35	1	1	0	0	OmNGS	BALF	/	/	/	0	Negative/BALF
301	03D2117033Z	0	58	1	1	0	0	OmNGS	Lung tissue	/	/	/	0	Negative/BALF
302	13D2148059L	0	58	1	1	1	1	OmNGS	BALF	Cryptococcus neoformans var. grubii	24/＜0.01	24/＜0.01	0	Negative/BALF
303	13D2151028L	0	33	1	1	1	1	OmNGS	BALF	Cryptococcus neoformans var. grubii	6/0.86	2/0.29	0	Positive/Peripheral blood and cerebrospinal fuid
										Talaromyces marneffei	3/0.43	3/0.43
304	13D2224025L	1	46	1	1	1	0	OmNGS	BALF	Cryptococcus neoformans	2/0.07	2/0.07	0	Negative/BALF
305	13D2224078L	0	79	1	1	1	1	OmNGS	BALF	Cryptococcus neoformans var. grubii	1771/24.35	1408/19.4	0	Negative/BALF
306	13D2235078Z	1	59	1	1	1	1	OmNGS	Lung tissue	Cryptococcus neoformans var. grubii	136/50.94	46/17.2	0	Positive/Lung puncture fluid
307	13D2237046Z	1	58	1	1	1	0	OmNGS	Lung tissue	/	/	/	0	NA
308	13D2239052Z	1	48	1	1	0	0	OmNGS	Lung tissue	Cryptococcus neoformans var. grubii	45/20.84	24/11.1	0	Positive/Cerebrospinal fuid
309	13D2239068Z	0	68	1	1	1	0	OmNGS	Lung tissue	/	/	/	0	Negative/Lung puncture fluid
310	13D2242027Z	1	59	1	1	1	1	OmNGS	Lung tissue	/	/	/	0	NA
311	13D2248079L	1	78	1	1	1	1	OmNGS	BALF	Cryptococcus neoformans var. grubii	4/0.56	1/0.14	0	Negative/BALF
312	A01D23110410L	1	54	1	1	1	0	MmNGS	BALF	Cryptococcus neoformans species complex	13/＜0.01	13/＜0.01	0	Positive/BALF
313	A13D23130102Z	0	49	1	1	1	1	MmNGS	Lung tissue	Cryptococcus neoformans	64113/42.16	216/0.15	0	Negative/sputum
314	A13D23200090Z	1	70	1	1	1	1	MmNGS	Lung tissue	Cryptococcus neoformans var. grubii and Pseudomonas aeruginosa	77338/62.38	254/0.21	0	Positive/Lung puncture fluid
										Cryptococcus neoformans and Pseudomonas aeruginosa	100/0.09	40/0.04
315	X01D23230157L	1	71	1	1	1	1	MmNGS	BALF	Cryptococcus neoformans species complex	277/0.18	270/0.17	0	Negative/BALF
316	A13D23290076L	0	64	1	1	1	1	MmNGS	BALF	Cryptococcus neoformans var. grubii	16089/13.59	65/0.06	0	Negative/BALF
317	A13D23310078Z	0	55	1	1	1	1	MmNGS	Lung tissue	Cryptococcus neoformans var. grubii	47495/40.49	204/0.18	0	Positive/Lung puncture fluid
318	A13D23360031Z	1	75	1	1	1	0	MmNGS	Lung tissue	Cryptococcus neoformans	4399/17.71	31/0.12	0	Negative/Lung puncture fluid
319	13D2235057L	1	63	1	1	1	0	MmNGS	BALF	Cryptococcus neoformans var. grubii	6/1.05	3/0.53	0	Positive/Sputum, Negative/BALF
										Mycobacterium tuberculosis complex	1/0.18	1/0.18
320	A13D23430068Z	1	27	1	1	1	0	MmNGS	Lung tissue	Cryptococcus neoformans species complex	1996/9.17	1863/8.57	0	Negative/Lung puncture fluid
321	A13D23470008L	0	65	1	1	1	1	MmNGS	BALF	Cryptococcus neoformans	139950/26.73	1795/0.35	0	Negative/BALF
										Aspergillus aflatus/Aspergillus oryzae	96373/18.41	11348/2.17
										Pneumocystis jirovecii	138221/26.40	138221/26.40
